# Supplementary material for: Disturbances in White Matter Integrity in the Ultra-High-Risk Psychosis State—A Systematic Review
Source: J Clin Med. 2021 Jun 6;10(11):2515. doi: 10.3390/jcm10112515 (PMC8201371; doi:10.3390/jcm10112515)
Supplement: Supplementary file 1 [file jcm-10-02515-s001.zip]

Archive with 1 entries (1 files):
- jcm-1213604-supplementary.xlsx
