# Supplementary material for: Disturbances in White Matter Integrity in the Ultra-High-Risk Psychosis State—A Systematic Review
Source: J Clin Med. 2021 Jun 6;10(11):2515. doi: 10.3390/jcm10112515 (PMC8201371; doi:10.3390/jcm10112515)
Supplement: Supplementary file 1 [file jcm-10-02515-s001.zip › jcm-1213604-supplementary.xlsx]

## Sheet: Arkusz1
	Title	Authors	Year of publication	quantitative: yes - 2, partly - 1, no - 0, Items not applicable to a particular study design were marked “n/a”	Question / objective sufficiently described?	Study design evident and appropriate?	Method of subject/comparison group selection or source of information/input variables described and appropriate?	Subject (and comparison group, if applicable) characteristicssufficiently described?	If interventional and random allocation was possible, was it described?	If interventional and blinding of investigators was possible, was it reported?	If interventional and blinding of subjects was possible, was it reported?	Outcome and (if applicable) exposure measure(s) well defined and robust to measurement / misclassification bias? means of assessment reported?	Sample size appropriate?	Analytic methods described/justified and appropriate?	Some estimate of variance is reported for the main results?	Controlled for confounding?	Results reported in sufficient detail?	Conclusions supported by the results?	Overall score
1.	White matter fibertracking in first-episode schizophrenia, schizoaffective patients and subjects at ultra-high risk of psychosis	Peters	2008		2	2	2	2	n/a	n/a	n/a	2	1.5	2	2	2	2	2	21.5
2.	White Matter Integrity and Prediction of Social and Role Functioning in Subjects at Ultra-High Risk for Psychosis	Karlsgodt	2009		2	2	2	2	n/a	n/a	n/a	2	1.5	2	2	2	2	2	21.5
3.	White matter connectivity and psychosis in ultra-high-risk subjects: A diffusion tensor fiber tracking study	Peters	2010		2	2	2	2	n/a	n/a	n/a	2	1	2	2	2	2	2	21
4.	White-matter markers for psychosis in a prospective ultra-high-risk cohort	Bloemen	2010		2	2	2	2	n/a	n/a	n/a	2	1	2	2	2	2	2	21
5.	Structural and functional brain correlates of subclinical psychotic symptoms in 11-13 year old schoolchildren	Jacobson	2010		2	2	1.5	1.5	n/a	n/a	n/a	2	1.5	2	2	2	2	2	20.5
6.	Alterations in white matter evident before the onset of psychosis	Carletti	2012		2	2	2	2	n/a	n/a	n/a	2	2	2	2	2	2	2	22
7.	Neurological soft signs predict abnormal cerebellar-thalamic tract development and negative symptoms in adolescents at high risk for psychosis: A longitudinal perspective	Mittal	2014		2	2	2	2	n/a	n/a	n/a	2	2	2	2	2	2	2	22
8.	White Matter Abnormalities and Cognitive Impairment in Early-Onset Schizophrenia-Spectrum Disorders	Epstein	2014		2	2	2	2	n/a	n/a	n/a	2	2	2	2	2	2	2	22
9.	White matter microstructure in individuals at clinical high risk of psychosis: A whole-brain diffusion tensor imaging study	Von Hohenberg	2014		2	2	2	2	n/a	n/a	n/a	2	2	2	2	2	2	2	22
10.	Abnormal hippocampal-thalamic white matter tract development and positive symptom course in individuals at ultra-high risk for psychosis	Bernard	2015		2	2	2	2	n/a	n/a	n/a	2	2	2	2	2	2	2	22
11.	White matter microstructure in ultra-high risk and first episode schizophrenia: A prospective study	Rigucci	2016		2	2	2	2	n/a	n/a	n/a	2	1.5	2	2	2	2	2	21.5
12.	Brain Diffusion Changes in Emerging Psychosis and the Impact of State-Dependent Psychopathology	Schmidt	2015		2	2	2	2	n/a	n/a	n/a	2	2	2	2	2	2	2	22
13.	A longitudinal study investigating sub-threshold symptoms and white matter changes in individuals with an ‘at risk mental state’ (ARMS)	Katagiri	2015		2	2	2	2	n/a	n/a	n/a	2	1.5	2	2	2	2	2	21.5
14.	Distinct white-matter aberrations in 22q11.2 deletion syndrome and patients at ultra-high risk for psychosis	Bakker	2016		2	2	2	2	n/a	n/a	n/a	2	2	2	2	2	2	2	22
15.	Disrupted salience network functional connectivity and white-matter microstructure in persons at risk for psychosis: Findings from the LYRIKS study	Wang	2016		2	2	2	2	n/a	n/a	n/a	2	2	2	2	2	2	2	22
16.	Patterns of white matter microstructure in individuals at ultra-high-risk for psychosis: Associations to level of functioning and clinical symptoms	Krakauer	2017		2	2	2	2	n/a	n/a	n/a	2	2	2	2	2	2	2	22
17.	White matter maturation during 12 months in individuals at ultra-high-risk for psychosis	Krakauer	2018		2	2	2	2	n/a	n/a	n/a	2	2	2	2	2	2	2	22
18.	Cerebello-thalamo-cortical networks predict positive symptom progression in individuals at ultra-high risk for psychosis	Bernard	2017		2	2	2	2	n/a	n/a	n/a	2	2	2	2	2	2	2	22
19.	Longitudinal study examining abnormal white matter integrity using a tract-specific analysis in individuals with a high risk for psychosis	Saito	2017		2	2	2	2	n/a	n/a	n/a	2	1.5	2	2	2	2	2	21.5
20.	Deficits in cortical suppression during vocalization are associated with structural abnormalities in the arcuate fasciculus in early illness schizophrenia and clinical high risk for psychosis	Whitford	2018		2	2	2	2	n/a	n/a	n/a	2	2	2	2	2	2	2	22
21.	Widespread higher fractional anisotropy associates to better cognitive functions in individuals at ultra-high risk for psychosis	Kristensen	2019		2	2	2	2	n/a	n/a	n/a	2	2	2	2	2	2	2	22
22.	Cingulum bundle abnormalities and risk for schizophrenia	Fitzsimmons	2020		2	2	2	2	n/a	n/a	n/a	2	2	2	2	2	2	2	22
23.	Altered cellular white matter but not extracellular free water on diffusion MRI in individuals at clinical high risk for psychosis	Tang	2020		2	2	2	2	n/a	n/a	n/a	2	2	2	2	2	2	2	22
24.	Psychosis risk is associated with decreased white matter integrity in limbic network corticostriatal tracts	Straub	2020		2	2	1.5	2	n/a	n/a	n/a	2	1	2	2	2	2	2	20.5
25.	White matter alterations and the conversion to psychosis: A combined diffusion tensor imaging and glutamate 1H MRS study	León-Ortiz	2020		2	2	2	2	n/a	n/a	n/a	2	2	2	2	2	2	2	22
